# Supplementary material for: Bisecting N-Acetylglucosamine on EGFR Inhibits Malignant Phenotype of Breast Cancer via Down-Regulation of EGFR/Erk Signaling
Source: Front Oncol. 2020 Jun 16;10:929. doi: 10.3389/fonc.2020.00929 (PMC7308504; doi:10.3389/fonc.2020.00929)
Supplement: Supplementary Table 1 — Proposed structures and their molecular ions in MALDI Spectra of N-glycans from normal and BCa cells. [file Data_Sheet_2.xlsx]

## Sheet: Sheet6
		MCF10A		MCF7		SK-BR-3		MDA-MB-231
Calculated mass	Experimental mass	Average Rel.Intens.	SD	Average Rel.Intens.	SD	Average Rel	SD	Average Rel.Intens.	SD
933.317	934.587	ND	ND	ND	ND	0.00767262	0.00201263	ND	ND
1079.38	1080.66	ND	ND	ND	ND	0.0465988	0.00211428	ND	ND
1095.37	1096.64	ND	ND	ND	ND	0.00995236	0.00525161	ND	ND
1241.44	1241.99	ND	ND	ND	ND	0.00823193	0.00146403	0.00949265	0.00169469
1257.42	1257.54	0.0120769	0.0090409	0.0451397	0.0453488	0.0412597	0.0132905	0.0121609	0.00119736
1339.48	1338.74	ND	ND	ND	ND	0.00389363	0.000359935	ND	ND
1403.48	1404.03	ND	ND	ND	ND	0.0133577	0.00322648	0.020992	0.00322044
1419.46	1418.44	0.0633813	0.0243038	0.139404	0.0240472	0.149888	0.0283255	0.106276	0.00683004
1501.53	1450.7	ND	ND	ND	ND	0.00376839	6.60323e-05	0.0245138	0.00269999
1565.53	1565.42	0.0127052	0.00438558	0.00820021	0.000819352	0.0226867	0.00458115	0.0399346	0.00606783
1581.53	1581.6	0.0943172	0.00613441	0.107948	0.018056	0.171196	0.00338854	0.130075	0.0106674
1590.57	1590.5	0.00820448	0.00154733	ND	ND	ND	ND	ND	ND
1663.58	1662.62	ND	ND	ND	ND	0.00636813	0.000423997	ND	ND
1727.59	1727.35	0.00724399	0.000821406	ND	ND	0.00501922	0.000463021	0.0358742	0.00289566
1743.58	1743.63	0.27963	0.0264306	0.286304	0.0378007	0.361803	0.00417326	0.260247	0.0104337
1758.49	1758.48	0.0290834	0.017444	0.0157885	0.0112367	0.0098299	0.00346146	0.020995	0.00369625
1768.61	1769.38	ND	ND	ND	ND	0.00283969	0.000689143	ND	ND
1809.64	1809.55	0.0256683	0.00461215	0.0102198	0.0017238	ND	ND	0.0237314	0.00494327
1891.69	1891.88	ND	ND	0.0052444	0.000282347	ND	ND	ND	ND
1905.63	1905.68	0.193652	0.0326219	0.201217	0.0451126	0.149154	0.0112828	0.261198	0.00891974
1955.7	1955.61	0.0387453	0.00844173	0.0118281	0.00196846	ND	ND	0.00761862	0.00045996
1971.69	1970.6	0.00763386	0.00331403	ND	ND	ND	ND	ND	ND
2067.69	2067.79	0.00768163	0.00159789	0.00717523	0.00149336	0.00650288	0.00012888	0.0207856	0.00384027
2101.76	2101.86	0.0392013	0.00724502	0.0176612	0.00529843	0.00392948	8.93574e-05	0.00700003	0.00188764
2117.75	2117.85	0.0201304	0.00732705	ND	ND	ND	ND	ND	ND
2174.77	2174.86	0.0282814	0.00589021	0.00898421	0.00330342	ND	ND	0.0137149	0.00426186
2247.81	2247.89	0.0098554	0.000723736	0.0102517	0.00232829	0.00238377	6.07918e-05	ND	ND
2263.81	2263.72	0.0189436	0.00686616	ND	ND	ND	ND	ND	ND
2320.83	2320.73	0.0163887	0.00183007	0.0102996	0.00466952	ND	ND	ND	ND
2377.85	2378.23	ND	ND	0.00309261	0.00126958	ND	ND	ND	ND
2393.85	2392.76	0.00655689	0.000714387	0.00512951	0.0014127	ND	ND	ND	ND
2466.89	2466.79	0.00968183	0.000872369	0.0111791	0.00420003	ND	ND	ND	ND
2482.88	2482.78	0.0118468	0.00379849	ND	ND	ND	ND	ND	ND
2523.91	2524.32	ND	ND	0.00290786	0.00138935	ND	ND	ND	ND
2539.9	2539.98	0.020877	0.00288738	0.0159262	0.00830431	ND	ND	0.00793021	0.00235065
2612.95	2612.86	0.00624733	0.000872519	0.010607	0.00330146	0.00114753	9.24595e-05	ND	ND
2669.97	2670.4	ND	ND	0.00238639	0.000982338	ND	ND	ND	ND
2685.96	2685.84	0.0126162	0.00230457	0.0141121	0.00756517	ND	ND	ND	ND
2758.98	2758.89	0.00344564	0.000329295	0.00764881	0.00288188	ND	ND	ND	ND
2816.03	2816.47	ND	ND	0.00156627	0.000629492	ND	ND	ND	ND
2832.02	2832.13	0.00697966	0.00109118	0.0125445	0.00539707	ND	ND	ND	ND
2905.04	2905.13	0.00456352	0.00149574	0.00547048	0.00240673	ND	ND	ND	ND
2978.08	2978.22	0.00316127	0.000522105	0.00866788	0.00335507	ND	ND	ND	ND
3051.12	3051.59	ND	ND	0.00301898	0.00142404	ND	ND	ND	ND
3124.14	3124.01	0.00230749	0.000441419	0.00602526	0.00223724	ND	ND	ND	ND
3141.06	3140.29	0.00380757	0.000604412	ND	ND	ND	ND	ND	ND
3156.12	3156.26	0.00483809	0.003693	ND	ND	ND	ND	ND	ND
3197.15	3197.65	ND	ND	0.0021013	0.00117706	ND	ND	ND	ND
3213.15	3213.27	0.0027034	0.000212143	ND	ND	ND	ND	ND	ND
3270.19	3270.72	ND	ND	0.00353263	0.00138886	ND	ND	ND	ND
3302.18	3302.04	0.00318432	0.00203556	ND	ND	ND	ND	ND	ND
3343.21	3343.73	ND	ND	0.00172461	0.000777022	ND	ND	ND	ND
3359.2	3359.39	0.00179754	0.000428546	ND	ND	ND	ND	ND	ND
3489.24	3489.78	ND	ND	0.00123543	0.000428013	ND	ND	ND	ND
3562.28	3562.8	ND	ND	0.00103951	0.00047365	ND	ND	ND	ND
3635.3	3635.84	ND	ND	0.000845214	0.000280245	ND	ND	ND	ND
