# Supplementary material for: Bisecting N-Acetylglucosamine on EGFR Inhibits Malignant Phenotype of Breast Cancer via Down-Regulation of EGFR/Erk Signaling
Source: Front Oncol. 2020 Jun 16;10:929. doi: 10.3389/fonc.2020.00929 (PMC7308504; doi:10.3389/fonc.2020.00929)
Supplement: Supplementary Table 2 — Glycopeptides identified bearing bisecting GlcNAc by nanoLC-MS. [file Data_Sheet_3.xlsx]

## Sheet: Sheet2
Ratio of MCF7 vs. MCF10A	Ratio of MDA-MB-231 vs. MCF10A	Ratio of SK-BR-3 vs. MCF10A	p-value of MCF7 vs. MCF10A	p-value of MDA-MB-231 vs. MCF10A	p-value of SK-BR-3 vs. MCF10A	Glycopeptides	Accession Number	Protein name
0.0310576	0.530155	0.0264248	8.63232e-08	0.0160325	1.90024e-08	TSN3‘-127	O60637-3	TSN3
0.473774	ND in MDA-MB-231	0.0697694	0.0028663	ND in MDA-MB-231	0.00018576	4F2‘-365	P08195-2	4F2
0.0163713	0.0453167	0.127509	0.000413595	0.000450091	0.00388222	SYPL1‘-71	Q16563-2	SYPL1
0.463824	0.128421	0.151179	0.00706386	0.000131464	0.000754155	PPIA‘-108	P62937	PPIA
0.0994818	0.471555	0.220922	4.07007e-06	0.00218591	9.61696e-06	CD276‘-91	Q5ZPR3-3	CD276
0.189468	0.403153	0.225127	0.00152419	0.00895309	0.00157333	F8VV56‘-37	F8VV56	F8VV56
0.246205	0.0821566	0.250622	0.00160482	2.1666e-06	8.98958e-05	AAAT‘-212	Q15758	AAAT
0.430415	0.220528	0.251193	0.00339276	0.000232426	0.000255762	LAMP1‘-130	P11279	LAMP1
ND in MCF7	0.338716	0.271383	ND in MCF7	0.0252356	0.0350421	LAMP1‘-121	P11279	LAMP1
0.408278	0.21397	0.371154	0.0192542	0.0209881	0.00931584	AT1B3‘-124	P54709	AT1B3
0.0676984	ND in MDA-MB-231	0.4366	0.000826611	ND in MDA-MB-231	0.000879091	LAMP1‘-103	P11279	LAMP1
0.0698179	ND in MDA-MB-231	0.45027	0.000920538	ND in MDA-MB-231	0.00109616	LAMP1‘-62	P11279	LAMP1
0.343756	ND in MDA-MB-231	0.50928	0.00113831	ND in MDA-MB-231	0.0245728	LAMP1‘-76	P11279	LAMP1
0.313708	0.413634	0.513898	0.00138276	0.0053513	0.0496678	B4DKB2‘-270	B4DKB2	B4DKB2
0.229168	0.182614	0.56783	0.0034358	0.00294091	0.0426337	HMGB1‘-134	P09429	HMGB1
0.243087	0.464461	0.577421	0.000877794	0.00697688	0.00561997	PVRL1‘-286	Q15223-3	PVRL1
0.248111	0.44454	0.581662	0.00098828	0.00583587	0.00702552	F5GXJ9‘-214	F5GXJ9	F5GXJ9
2.99339	13.0681	7.23445	0.0470882	0.000946406	0.00874716	UB2D3‘-81	P61077	UB2D3
10.8825	13.6414	8.426	0.0219363	0.00240293	4.42581e-05	PPIF‘-113	P30405	PPIF
ND in MCF10A	ND in MCF10A	ND in MCF10A	ND in MCF10A	ND in MCF10A	ND in MCF10A	Q5JP53‘-352	Q5JP53	Q5JP53
ND in MCF10A	ND in MCF10A	ND in MCF10A	ND in MCF10A	ND in MCF10A	ND in MCF10A	TACD2‘-168	P09758	TACD2
ND in MCF10A	ND in MCF10A	ND in MCF10A	ND in MCF10A	ND in MCF10A	ND in MCF10A	TSN3‘-152	O60637-3	TSN3
ND in MCF10A	ND in MCF10A	ND in MCF10A	ND in MCF10A	ND in MCF10A	ND in MCF10A	HYOU1‘-931	Q9Y4L1	HYOU1
ND in MCF10A	ND in MCF10A	ND in MCF10A	ND in MCF10A	ND in MCF10A	ND in MCF10A	HYOU1‘-922	Q9Y4L1	HYOU1
ND in MCF10A	ND in MCF10A	ND in MCF10A	ND in MCF10A	ND in MCF10A	ND in MCF10A	1B18‘-110	P30466	1B18
ND in MCF10A	ND in MCF10A	ND in MCF10A	ND in MCF10A	ND in MCF10A	ND in MCF10A	1C05‘-110	Q9TNN7	1C05
ND in MCF10A	ND in MCF10A	ND in MCF10A	ND in MCF10A	ND in MCF10A	ND in MCF10A	ITB4‘-327	P16144-4	ITB4
ND in MCF10A	ND in MCF10A	ND in MCF10A	ND in MCF10A	ND in MCF10A	ND in MCF10A	PTK7‘-175	Q13308-5	PTK7
ND in MCF10A	ND in MCF10A	ND in MCF10A	ND in MCF10A	ND in MCF10A	ND in MCF10A	MPZL2‘-39	O60487	MPZL2
ND in MCF10A	ND in MCF10A	ND in MCF10A	ND in MCF10A	ND in MCF10A	ND in MCF10A	LAMP1‘-107	P11279	LAMP1
ND in MCF10A	ND in MCF10A	ND in MCF10A	ND in MCF10A	ND in MCF10A	ND in MCF10A	F5GXJ9‘-429	F5GXJ9	F5GXJ9
ND in MCF10A	ND in MCF10A	ND in MCF10A	ND in MCF10A	ND in MCF10A	ND in MCF10A	HSP7C‘-151	P11142	HSP7C
ND in MCF10A	ND in MCF10A	ND in MCF10A	ND in MCF10A	ND in MCF10A	ND in MCF10A	GUAA‘-305	P49915	GUAA
ND in MCF10A	ND in MCF10A	ND in MCF10A	ND in MCF10A	ND in MCF10A	ND in MCF10A	PAK2‘-458	Q13177	PAK2
ND in MCF10A	ND in MCF10A	ND in MCF10A	ND in MCF10A	ND in MCF10A	ND in MCF10A	CATL1‘-221	P07711	CATL1
ND in MCF10A	ND in MCF10A	ND in MCF10A	ND in MCF10A	ND in MCF10A	ND in MCF10A	FPRP‘-286	Q9P2B2	FPRP
ND in MCF10A	ND in MCF10A	ND in MCF10A	ND in MCF10A	ND in MCF10A	ND in MCF10A	HS105‘-793	Q92598-2	HS105
ND in MCF10A	ND in MCF10A	ND in MCF10A	ND in MCF10A	ND in MCF10A	ND in MCF10A	KPYM‘-75	P14618	KPYM
ND in MCF10A	ND in MCF10A	ND in MCF10A	ND in MCF10A	ND in MCF10A	ND in MCF10A	EF2‘-21	P13639	EF2
ND in MCF10A	ND in MCF10A	ND in MCF10A	ND in MCF10A	ND in MCF10A	ND in MCF10A	ITAV‘-704	P06756-3	ITAV
ND in MCF10A	ND in MCF10A	ND in MCF10A	ND in MCF10A	ND in MCF10A	ND in MCF10A	EPCAM‘-74	P16422	EPCAM
ND in MCF10A	ND in MCF10A	ND in MCF10A	ND in MCF10A	ND in MCF10A	ND in MCF10A	TSN6‘-134	O43657	TSN6
ND in MCF10A	ND in MCF10A	ND in MCF10A	ND in MCF10A	ND in MCF10A	ND in MCF10A	SPSY‘-55	P52788	SPSY
ND in MCF10A	ND in MCF10A	ND in MCF10A	ND in MCF10A	ND in MCF10A	ND in MCF10A	RL26‘-91	P61254	RL26
0.124393	0.118237	ND in SK-BR-3	4.6415e-05	0.000131854	ND in SK-BR-3	SET‘-159	Q01105	SET
0.177014	0.172713	ND in SK-BR-3	0.00312206	0.00286743	ND in SK-BR-3	TFPI2‘-170	P48307	TFPI2
0.177014	0.172713	ND in SK-BR-3	0.00312206	0.00286743	ND in SK-BR-3	LICH‘-321	P38571-2	LICH
0.357105	0.177207	ND in SK-BR-3	0.00104071	9.43427e-05	ND in SK-BR-3	RS8‘-84	P62241	RS8
ND in MCF7	0.24126	ND in SK-BR-3	ND in MCF7	0.0229197	ND in SK-BR-3	TGFR2‘-94	P37173	TGFR2
0.195868	0.276135	ND in SK-BR-3	0.00687453	0.0297881	ND in SK-BR-3	ITA6‘-930	P23229-5	ITA6
0.033628	0.277178	ND in SK-BR-3	0.000165905	0.000861457	ND in SK-BR-3	PPB1‘-144	P05187	PPB1
ND in MCF7	0.461986	ND in SK-BR-3	ND in MCF7	0.0180902	ND in SK-BR-3	CC50A‘-294	Q9NV96-3	CC50A
ND in MCF7	0.461986	ND in SK-BR-3	ND in MCF7	0.0180902	ND in SK-BR-3	GANAB‘-97	Q14697	GANAB
0.0177357	ND in MDA-MB-231	ND in SK-BR-3	0.00108892	ND in MDA-MB-231	ND in SK-BR-3	SUGT1‘-159	Q9Y2Z0-2	SUGT1
0.132796	ND in MDA-MB-231	ND in SK-BR-3	0.000934483	ND in MDA-MB-231	ND in SK-BR-3	LFA3‘-169	P19256-2	LFA3
0.229904	ND in MDA-MB-231	ND in SK-BR-3	0.0146417	ND in MDA-MB-231	ND in SK-BR-3	EGFR‘-128	P00533	EGFR
0.364832	ND in MDA-MB-231	ND in SK-BR-3	0.0430047	ND in MDA-MB-231	ND in SK-BR-3	CD68‘-199	P34810-2	CD68
0.379315	ND in MDA-MB-231	ND in SK-BR-3	0.0079058	ND in MDA-MB-231	ND in SK-BR-3	B4DKB2‘-166	B4DKB2	B4DKB2
0.54827	ND in MDA-MB-231	ND in SK-BR-3	0.00518542	ND in MDA-MB-231	ND in SK-BR-3	ITA6‘-323	P23229-5	ITA6
0.62969	ND in MDA-MB-231	ND in SK-BR-3	0.0364877	ND in MDA-MB-231	ND in SK-BR-3	CBPD‘-855	O75976	CBPD
ND in MCF7	ND in MDA-MB-231	ND in SK-BR-3	ND in MCF7	ND in MDA-MB-231	ND in SK-BR-3	DSG2‘-462	Q14126	DSG2
ND in MCF7	ND in MDA-MB-231	ND in SK-BR-3	ND in MCF7	ND in MDA-MB-231	ND in SK-BR-3	OSMR‘-491	Q99650	OSMR
ND in MCF7	ND in MDA-MB-231	ND in SK-BR-3	ND in MCF7	ND in MDA-MB-231	ND in SK-BR-3	PTK7‘-567	Q13308-5	PTK7
ND in MCF7	ND in MDA-MB-231	ND in SK-BR-3	ND in MCF7	ND in MDA-MB-231	ND in SK-BR-3	PTK7‘-405	Q13308-5	PTK7
ND in MCF7	ND in MDA-MB-231	ND in SK-BR-3	ND in MCF7	ND in MDA-MB-231	ND in SK-BR-3	F5GXJ9‘-255	F5GXJ9	F5GXJ9
ND in MCF7	ND in MDA-MB-231	ND in SK-BR-3	ND in MCF7	ND in MDA-MB-231	ND in SK-BR-3	APLP2‘-541	Q06481-4	APLP2
ND in MCF7	ND in MDA-MB-231	ND in SK-BR-3	ND in MCF7	ND in MDA-MB-231	ND in SK-BR-3	METK2‘-170	P31153	METK2
ND in MCF7	ND in MDA-MB-231	ND in SK-BR-3	ND in MCF7	ND in MDA-MB-231	ND in SK-BR-3	CATC‘-53	P53634	CATC
ND in MCF7	ND in MDA-MB-231	ND in SK-BR-3	ND in MCF7	ND in MDA-MB-231	ND in SK-BR-3	HNRPK‘-73	P61978	HNRPK
ND in MCF7	ND in MDA-MB-231	ND in SK-BR-3	ND in MCF7	ND in MDA-MB-231	ND in SK-BR-3	B7Z230‘-36	B7Z230	B7Z230
ND in MCF7	ND in MDA-MB-231	ND in SK-BR-3	ND in MCF7	ND in MDA-MB-231	ND in SK-BR-3	ITA3‘-107	P26006	ITA3
ND in MCF7	ND in MDA-MB-231	ND in SK-BR-3	ND in MCF7	ND in MDA-MB-231	ND in SK-BR-3	LPP1‘-142	O14494	LPP1
ND in MCF7	ND in MDA-MB-231	ND in SK-BR-3	ND in MCF7	ND in MDA-MB-231	ND in SK-BR-3	MP2K1‘-21	Q02750	MP2K1
ND in MCF7	ND in MDA-MB-231	ND in SK-BR-3	ND in MCF7	ND in MDA-MB-231	ND in SK-BR-3	EIF1B‘-70	O60739	EIF1B
ND in MCF7	ND in MDA-MB-231	ND in SK-BR-3	ND in MCF7	ND in MDA-MB-231	ND in SK-BR-3	H0YEM3‘-24	H0YEM3	H0YEM3
ND in MCF7	ND in MDA-MB-231	ND in SK-BR-3	ND in MCF7	ND in MDA-MB-231	ND in SK-BR-3	LAMP2‘-101	P13473-2	LAMP2
ND in MCF7	ND in MDA-MB-231	ND in SK-BR-3	ND in MCF7	ND in MDA-MB-231	ND in SK-BR-3	CBPD‘-1070	O75976	CBPD
ND in MCF7	ND in MDA-MB-231	ND in SK-BR-3	ND in MCF7	ND in MDA-MB-231	ND in SK-BR-3	CATB‘-38	P07858	CATB
ND in MCF7	ND in MDA-MB-231	ND in SK-BR-3	ND in MCF7	ND in MDA-MB-231	ND in SK-BR-3	PIGR‘-421	P01833	PIGR
ND in MCF7	ND in MDA-MB-231	ND in SK-BR-3	ND in MCF7	ND in MDA-MB-231	ND in SK-BR-3	DDB1‘-267	Q16531	DDB1
ND in MCF7	ND in MDA-MB-231	ND in SK-BR-3	ND in MCF7	ND in MDA-MB-231	ND in SK-BR-3	NGAL‘-85	P80188	NGAL
ND in MCF7	ND in MDA-MB-231	ND in SK-BR-3	ND in MCF7	ND in MDA-MB-231	ND in SK-BR-3	AGAL‘-215	P06280	AGAL
ND in MCF7	ND in MDA-MB-231	ND in SK-BR-3	ND in MCF7	ND in MDA-MB-231	ND in SK-BR-3	PIGR‘-499	P01833	PIGR
ND in MCF7	ND in MDA-MB-231	ND in SK-BR-3	ND in MCF7	ND in MDA-MB-231	ND in SK-BR-3	NPC1‘-185	O15118	NPC1
ND in MCF7	ND in MDA-MB-231	ND in SK-BR-3	ND in MCF7	ND in MDA-MB-231	ND in SK-BR-3	PIGR‘-469	P01833	PIGR
ND in MCF7	ND in MDA-MB-231	ND in SK-BR-3	ND in MCF7	ND in MDA-MB-231	ND in SK-BR-3	PLXB2‘-127	O15031	PLXB2
ND in MCF7	ND in MDA-MB-231	ND in SK-BR-3	ND in MCF7	ND in MDA-MB-231	ND in SK-BR-3	EAA1‘-206	P43003-2	EAA1
ND in MCF7	ND in MDA-MB-231	ND in SK-BR-3	ND in MCF7	ND in MDA-MB-231	ND in SK-BR-3	EAA1‘-216	P43003-2	EAA1
ND in MCF7	ND in MDA-MB-231	ND in SK-BR-3	ND in MCF7	ND in MDA-MB-231	ND in SK-BR-3	TPP1‘-222	O14773	TPP1
ND in MCF7	ND in MDA-MB-231	ND in SK-BR-3	ND in MCF7	ND in MDA-MB-231	ND in SK-BR-3	E7EUL0‘-35	E7EUL0	E7EUL0
ND in MCF7	ND in MDA-MB-231	ND in SK-BR-3	ND in MCF7	ND in MDA-MB-231	ND in SK-BR-3	PIGR‘-83	P01833	PIGR
ND in MCF7	ND in MDA-MB-231	ND in SK-BR-3	ND in MCF7	ND in MDA-MB-231	ND in SK-BR-3	PIGR‘-90	P01833	PIGR
ND in MCF7	ND in MDA-MB-231	ND in SK-BR-3	ND in MCF7	ND in MDA-MB-231	ND in SK-BR-3	GLCM‘-98	P04062-2	GLCM
ND in MCF7	ND in MDA-MB-231	ND in SK-BR-3	ND in MCF7	ND in MDA-MB-231	ND in SK-BR-3	CATB‘-192	P07858	CATB
ND in MCF7	ND in MDA-MB-231	ND in SK-BR-3	ND in MCF7	ND in MDA-MB-231	ND in SK-BR-3	AMRP‘-268	P30533	AMRP
ND in MCF7	ND in MDA-MB-231	ND in SK-BR-3	ND in MCF7	ND in MDA-MB-231	ND in SK-BR-3	1433G‘-178	P61981	1433G
ND in MCF7	ND in MDA-MB-231	ND in SK-BR-3	ND in MCF7	ND in MDA-MB-231	ND in SK-BR-3	CNPY3‘-153	Q9BT09	CNPY3
ND in MCF7	ND in MDA-MB-231	ND in SK-BR-3	ND in MCF7	ND in MDA-MB-231	ND in SK-BR-3	ITA6‘-78	P23229-5	ITA6
ND in MCF7	ND in MDA-MB-231	ND in SK-BR-3	ND in MCF7	ND in MDA-MB-231	ND in SK-BR-3	HYOU1‘-869	Q9Y4L1	HYOU1
ND in MCF7	ND in MDA-MB-231	ND in SK-BR-3	ND in MCF7	ND in MDA-MB-231	ND in SK-BR-3	H3BM42‘-581	H3BM42	H3BM42
ND in MCF7	ND in MDA-MB-231	ND in SK-BR-3	ND in MCF7	ND in MDA-MB-231	ND in SK-BR-3	HSP71‘-151	P08107	HSP71
ND in MCF7	ND in MDA-MB-231	ND in SK-BR-3	ND in MCF7	ND in MDA-MB-231	ND in SK-BR-3	H0YMQ9‘-398	H0YMQ9	H0YMQ9
ND in MCF7	ND in MDA-MB-231	ND in SK-BR-3	ND in MCF7	ND in MDA-MB-231	ND in SK-BR-3	H3BU85‘-115	H3BU85	H3BU85
ND in MCF7	ND in MDA-MB-231	ND in SK-BR-3	ND in MCF7	ND in MDA-MB-231	ND in SK-BR-3	EGFR‘-413	P00533	EGFR
ND in MCF7	ND in MDA-MB-231	ND in SK-BR-3	ND in MCF7	ND in MDA-MB-231	ND in SK-BR-3	1B35‘-110	P30685	1B35
ND in MCF7	ND in MDA-MB-231	ND in SK-BR-3	ND in MCF7	ND in MDA-MB-231	ND in SK-BR-3	1C15‘-110	Q07000	1C15
ND in MCF7	ND in MDA-MB-231	ND in SK-BR-3	ND in MCF7	ND in MDA-MB-231	ND in SK-BR-3	EGFR‘-528	P00533	EGFR
ND in MCF7	ND in MDA-MB-231	ND in SK-BR-3	ND in MCF7	ND in MDA-MB-231	ND in SK-BR-3	CF058‘-69	Q6P5S2	CF058
ND in MCF7	ND in MDA-MB-231	ND in SK-BR-3	ND in MCF7	ND in MDA-MB-231	ND in SK-BR-3	LAMP2‘-275	P13473-2	LAMP2
ND in MCF7	ND in MDA-MB-231	ND in SK-BR-3	ND in MCF7	ND in MDA-MB-231	ND in SK-BR-3	HEXB‘-84	P07686	HEXB
ND in MCF7	ND in MDA-MB-231	ND in SK-BR-3	ND in MCF7	ND in MDA-MB-231	ND in SK-BR-3	LCAP‘-664	Q9UIQ6-3	LCAP
ND in MCF7	ND in MDA-MB-231	ND in SK-BR-3	ND in MCF7	ND in MDA-MB-231	ND in SK-BR-3	PVRL1‘-297	Q15223-3	PVRL1
ND in MCF7	ND in MDA-MB-231	ND in SK-BR-3	ND in MCF7	ND in MDA-MB-231	ND in SK-BR-3	TSN3‘-167	O60637-3	TSN3
ND in MCF7	ND in MDA-MB-231	ND in SK-BR-3	ND in MCF7	ND in MDA-MB-231	ND in SK-BR-3	MUC4‘-1647	Q99102-12	MUC4
ND in MCF7	ND in MDA-MB-231	ND in SK-BR-3	ND in MCF7	ND in MDA-MB-231	ND in SK-BR-3	1A31‘-110	P16189	1A31
ND in MCF7	ND in MDA-MB-231	ND in SK-BR-3	ND in MCF7	ND in MDA-MB-231	ND in SK-BR-3	MUC4‘-1809	Q99102-12	MUC4
ND in MCF7	ND in MDA-MB-231	ND in SK-BR-3	ND in MCF7	ND in MDA-MB-231	ND in SK-BR-3	SERPH‘-120	P50454	SERPH
ND in MCF7	ND in MDA-MB-231	ND in SK-BR-3	ND in MCF7	ND in MDA-MB-231	ND in SK-BR-3	SERPH‘-125	P50454	SERPH
ND in MCF7	ND in MDA-MB-231	ND in SK-BR-3	ND in MCF7	ND in MDA-MB-231	ND in SK-BR-3	MUC4‘-1659	Q99102-12	MUC4
ND in MCF7	ND in MDA-MB-231	ND in SK-BR-3	ND in MCF7	ND in MDA-MB-231	ND in SK-BR-3	1B52‘-110	P30490	1B52
ND in MCF7	ND in MDA-MB-231	ND in SK-BR-3	ND in MCF7	ND in MDA-MB-231	ND in SK-BR-3	H3BM42‘-210	H3BM42	H3BM42
ND in MCF7	ND in MDA-MB-231	ND in SK-BR-3	ND in MCF7	ND in MDA-MB-231	ND in SK-BR-3	MUC4‘-1802	Q99102-12	MUC4
ND in MCF7	ND in MDA-MB-231	ND in SK-BR-3	ND in MCF7	ND in MDA-MB-231	ND in SK-BR-3	MUC4‘-1685	Q99102-12	MUC4
ND in MCF7	ND in MDA-MB-231	ND in SK-BR-3	ND in MCF7	ND in MDA-MB-231	ND in SK-BR-3	PPIA‘-71	P62937	PPIA
ND in MCF7	ND in MDA-MB-231	ND in SK-BR-3	ND in MCF7	ND in MDA-MB-231	ND in SK-BR-3	ACTN4‘-680	O43707	ACTN4
ND in MCF7	ND in MDA-MB-231	ND in SK-BR-3	ND in MCF7	ND in MDA-MB-231	ND in SK-BR-3	ICOSL‘-102	O75144	ICOSL
ND in MCF7	ND in MDA-MB-231	ND in SK-BR-3	ND in MCF7	ND in MDA-MB-231	ND in SK-BR-3	1A02‘-110	P01892	1A02
ND in MCF7	ND in MDA-MB-231	ND in SK-BR-3	ND in MCF7	ND in MDA-MB-231	ND in SK-BR-3	TFR1‘-727	P02786	TFR1
ND in MCF7	ND in MDA-MB-231	ND in SK-BR-3	ND in MCF7	ND in MDA-MB-231	ND in SK-BR-3	ERBB2‘-530	P04626-4	ERBB2
ND in MCF7	ND in MDA-MB-231	ND in SK-BR-3	ND in MCF7	ND in MDA-MB-231	ND in SK-BR-3	G6PI‘-249	P06744	G6PI
ND in MCF7	ND in MDA-MB-231	ND in SK-BR-3	ND in MCF7	ND in MDA-MB-231	ND in SK-BR-3	ITAV‘-874	P06756-3	ITAV
ND in MCF7	ND in MDA-MB-231	ND in SK-BR-3	ND in MCF7	ND in MDA-MB-231	ND in SK-BR-3	H7BY55‘-95	H7BY55	H7BY55
ND in MCF7	ND in MDA-MB-231	ND in SK-BR-3	ND in MCF7	ND in MDA-MB-231	ND in SK-BR-3	BGLR‘-272	P08236	BGLR
ND in MCF7	ND in MDA-MB-231	ND in SK-BR-3	ND in MCF7	ND in MDA-MB-231	ND in SK-BR-3	PPAL‘-92	P11117	PPAL
ND in MCF7	ND in MDA-MB-231	ND in SK-BR-3	ND in MCF7	ND in MDA-MB-231	ND in SK-BR-3	5NTD‘-333	P21589	5NTD
ND in MCF7	ND in MDA-MB-231	ND in SK-BR-3	ND in MCF7	ND in MDA-MB-231	ND in SK-BR-3	CTR1‘-226	P30825	CTR1
ND in MCF7	ND in MDA-MB-231	ND in SK-BR-3	ND in MCF7	ND in MDA-MB-231	ND in SK-BR-3	L1CAM‘-490	P32004-3	L1CAM
ND in MCF7	ND in MDA-MB-231	ND in SK-BR-3	ND in MCF7	ND in MDA-MB-231	ND in SK-BR-3	L1CAM‘-979	P32004-3	L1CAM
ND in MCF7	ND in MDA-MB-231	ND in SK-BR-3	ND in MCF7	ND in MDA-MB-231	ND in SK-BR-3	ARP2‘-205	P61160	ARP2
ND in MCF7	ND in MDA-MB-231	ND in SK-BR-3	ND in MCF7	ND in MDA-MB-231	ND in SK-BR-3	E5RIP4‘-77	E5RIP4	E5RIP4
ND in MCF7	ND in MDA-MB-231	ND in SK-BR-3	ND in MCF7	ND in MDA-MB-231	ND in SK-BR-3	ATG9A‘-99	Q7Z3C6-2	ATG9A
ND in MCF7	ND in MDA-MB-231	ND in SK-BR-3	ND in MCF7	ND in MDA-MB-231	ND in SK-BR-3	CTL2‘-200	Q8IWA5-3	CTL2
ND in MCF7	ND in MDA-MB-231	ND in SK-BR-3	ND in MCF7	ND in MDA-MB-231	ND in SK-BR-3	TM87A‘-157	Q8NBN3-3	TM87A
ND in MCF7	ND in MDA-MB-231	ND in SK-BR-3	ND in MCF7	ND in MDA-MB-231	ND in SK-BR-3	TM87A‘-160	Q8NBN3-3	TM87A
ND in MCF7	ND in MDA-MB-231	ND in SK-BR-3	ND in MCF7	ND in MDA-MB-231	ND in SK-BR-3	F174A‘-83	Q8TBP5	F174A
ND in MCF7	ND in MDA-MB-231	ND in SK-BR-3	ND in MCF7	ND in MDA-MB-231	ND in SK-BR-3	CERS2‘-19	Q96G23	CERS2
ND in MCF7	ND in MDA-MB-231	ND in SK-BR-3	ND in MCF7	ND in MDA-MB-231	ND in SK-BR-3	SORT‘-162	Q99523	SORT
ND in MCF7	ND in MDA-MB-231	ND in SK-BR-3	ND in MCF7	ND in MDA-MB-231	ND in SK-BR-3	S12A9‘-243	Q9BXP2-2	S12A9
ND in MCF7	ND in MDA-MB-231	ND in SK-BR-3	ND in MCF7	ND in MDA-MB-231	ND in SK-BR-3	PCYOX‘-353	Q9UHG3	PCYOX
